# Supplementary material for: Sex-related DNA methylation is associated with inflammation and gene expression in the lungs of healthy individuals
Source: Sci Rep. 2024 Jun 20;14:14280. doi: 10.1038/s41598-024-65027-y (PMC11190195; doi:10.1038/s41598-024-65027-y)
Supplement: Supplementary file 1 — Supplementary Table 1. [file 41598_2024_65027_MOESM1_ESM.xlsx]

## Sheet: Sheet1
Supplementary Table 1. Characteristics of study particiants
Cross Sectional Study (n=69)
	Females (n=32)	Males (n=37)
Age, median (IQR)	26 (23-27)	26 (23-28.5)
BMI, median (IQR)	24.38 (21.92-31.36)	25.15 (23.44-28.01)
Race
White, N (%)	27 (84.38%)	28 (75.68%)
Black or African American, N (%)	3 (9.38%)	2 (5.40%)
Asian, N (%)	2 (6.25%)	5 (13.51%)
More than one race	N/A	2 (5.40%)
Smoking Status
Smokers, N (%)	4 (12.50%)	12 (32.43%)
Never smokers, N (%)	24 (75.00%)	15 (40.54%)
Electronic cigarette users (vapers), N (%)	4 (12.50%)	10 (27.03%)
IQR interquartile range
