# Supplementary material for: Sex-related DNA methylation is associated with inflammation and gene expression in the lungs of healthy individuals
Source: Sci Rep. 2024 Jun 20;14:14280. doi: 10.1038/s41598-024-65027-y (PMC11190195; doi:10.1038/s41598-024-65027-y)
Supplement: Supplementary file 2 — Supplementary Table 2. [file 41598_2024_65027_MOESM2_ESM.xlsx]

## Sheet: Supp table 2
Supplementary Table 2. Characteristics of TCGA lung adenocarcinoma (LUAD) and squamous cell carcinoma (LUSC)
	LUAD, Mean (SD) or N (%)				LUSC, Mean (SD) or N (%)
	Adjacent Normal		Tumor		Adjacent Normal		Tumor
	Female (n=15)	Male (n=14)	Female (n = 236)	Male (n = 197)	Female (n = 13)	Male (n = 29)	Female (n =91 )	Male (n =267 )
Age, years	68.27 (9.84)	61.43 (13.52)	64.20 (10.52)	64.91 (9.99)	71.38 (6.25)	67.38 (11.18)	68.14 (8.30)	67.57 (8.78)
Race
White	13 (86.67%)	10 (71.43%)	185 (78.39%)	146 (74.11%)	10 (76.92%)	24 (82.76%)	69 (75.82%)	195 (73.03%)
Black or African American	2 (13.33%)	3 (21.43%)	27 (11.44%)	22 (11.17%)	0 (0%)	1 (3.45%)	9 (9.89%)	14 (5.24%)
Asian	0 (0%)	0 (0%)	3 (1.27%)	3 (1.52%)	1 (8%)	0 (0%)	3 (3.30%)	4 (1.50%)
More than one race	0 (0%)	0 (0%)	0 (0%)	0 (0%)	0 (0%)	0 (0%)	0 (0%)	0 (0%)
Not Available	0 (0%)	1 (7.14%)	21 (8.90%)	26 (13.20%)	2 (15.39%)	4 (13.79)	10 (10.99%)	13 (4.87%)
Smoking Status
Current smoker	12 (80.00%)	11 (78.57%)	185 (78.39%)	173 (87.82%)	13 (100%)	28 (96.55%)	83 (91.21%)	257 (96.25%)
>15 years	5	2	56	51	3	8	11	44
< or = 15 years	7	7	87	58	6	14	46	120
Not Specified	0	0	1	3	0	0	1	4
Never-smokers	2 (13.33%)	0 (0.00%)	45 (19.07%)	18 (9.14%)	0 (0%)	1 (3.45%)	6 (6.59%)	7 (2.62%)
Not Available	1 (6.67%)	3 (21.43%)	6 (2.54%)	6 (3.05%)	0 (0%)	0 (0%)	2 (2.20%)	3 (1.12%)
AJCC Stage
Early (I, II, IIA, IIB)	12 (80%)	8 (57.14%)	190 (80.51%)	155 (78.68%)	10 (76.92%)	25 (86.21%)	78 (85.71%)	219 (82.02%)
Late (III, IIIA, IIIB, IIIC, IV)	3 (20%)	6 (42.86%)	46 (19.49%)	41 (20.81%)	3 (23.08%)	4 (13.79%)	13 (14.29%)	46 (17.23%)
Not Available	0 (0%)	0 (0%)	0 (0%)	1 (0.51%)	0 (0%)	0 (0%)	0 (0%)	2 (0.75%)
