# Supplementary material for: Sex-related DNA methylation is associated with inflammation and gene expression in the lungs of healthy individuals
Source: Sci Rep. 2024 Jun 20;14:14280. doi: 10.1038/s41598-024-65027-y (PMC11190195; doi:10.1038/s41598-024-65027-y)
Supplement: Supplementary file 3 — Supplementary Table 3. [file 41598_2024_65027_MOESM3_ESM.xlsx]

## Sheet: Supp table 3
Supplementary Table 3. Functional and CpG island locations of 522 sex-related CpGs
	Hyper in Fmales (n =321)		Hyper in Males (n=201)
	#, CpGs	%	#, CpGs	%	P
Genes
Unique Genes	174	-	118	-
Functional location					0.0132
TSS1500	42	0.11	23	0.1
TSS200	23	0.06	19	0.09
5'UTR	47	0.13	13	0.06
1stExon	21	0.06	8	0.04
ExonBnd	2	0.005	1	0.005
Body	132	0.35	83	0.37
3'UTR	3	0.008	10	0.04
Intergenic	104	0.28	66	0.3
Promoter					0.178
Promoter	133	0.356	63	0.283
Non-Promoter	137	0.366	94	0.422
Intergenic	104	0.278	66	0.296
CpG Islands					<0.0001
Shelf	12	0.037	10	0.05
Shore	51	0.159	49	0.244
Island	63	0.196	61	0.303
Opensea	195	0.607	81	0.403
DNase Hypersensitivitiy					0.537
Yes	199	0.62	130	0.647
No	122	0.38	71	0.353
