# Supplementary material for: Sex-related DNA methylation is associated with inflammation and gene expression in the lungs of healthy individuals
Source: Sci Rep. 2024 Jun 20;14:14280. doi: 10.1038/s41598-024-65027-y (PMC11190195; doi:10.1038/s41598-024-65027-y)
Supplement: Supplementary file 4 — Supplementary Table 4. [file 41598_2024_65027_MOESM4_ESM.xlsx]

## Sheet: Supp table 4
Supplementary Table 4. Top diseases and disorders of sex-related DNA methylation genes by Ingenuity Pathways Analysis
Diseases and Disorders	P range	# of genes	Genes
Cancer	5.74E-03 - 1.72E-11	134	ADAMTS10, ANKRD11, ANP32B, ARHGAP12, ATP5PF, ATP8B3, B4GAT1, CELF4, CERS4, CKAP5, CNNM4, COL25A1, EXOC4, FIZ1, FOXN3, FRMD8, GALNT9, GRIN1, GTF2H1, HMGCS1, INSM2, KIF26B, LAT, ME1, mir-7, MUC4, NOS3, NOTCH1, OLFM2, P2RY2, PCDHB3, PCDHB11, PLLP, PRSS30P, PTPRN2, RANBP1, RBM39, RETSAT, RNASEH2C, RNF19B, RNPEPL1, RTBDN, SHISA7, SLC17A7, SMIM24, SOX2-OT, SRSF10, SSBP3, TFDP1, UBE2Q2, UNG, VPS37B, YOD…
Organismal injury and abnormalities	5.74E-03 - 1.72E-11	135	ADAMTS10, ANKRD11, ANP32B, ARHGAP12, ATP5PF, ATP8B3, B4GAT1, CELF4, CERS4, CKAP5, CNNM4, COL25A1, EXOC4, FIZ1, FOXN3, FRMD8, GALNT9, GRIN1, GTF2H1, HMGCS1, INSM2, KIF26B, LAT, LINC00922, ME1, mir-7, MUC4, NOS3, NOTCH1, OLFM2, P2RY2, PCDHB3, PCDHB11, PLLP, PRSS30P, PTPRN2, RANBP1, RBM39, RETSAT, RNASEH2C, RNF19B, RNPEPL1, RTBDN, SHISA7, SLC17A7, SMIM24, SOX2-OT, SRSF10, SSBP3, TFDP1, UBE2Q2, UNG, …
Endocrine System Disorders	5.74E-03 - 1.54E-10	121	ADAMTS10, ANKRD11, ANP32B, ARHGAP12, ATP8B3, B4GAT1, CELF4, CERS4, CKAP5, CNNM4, COL25A1, EXOC4, FIZ1, FOXN3, FRMD8, GALNT9, GRIN1, GTF2H1, HMGCS1, INSM2, KIF26B, LAT, ME1, MUC4, NOS3, NOTCH1, OLFM2, PCDHB11, PCDHB3, PTPRN2, RANBP1, RBM39, RETSAT, RNASEH2C, RNF19B, RNPEPL1, RTBDN, SHISA7, SLC17A7, SMIM24, SRSF10, SSBP3, TFDP1, UBE2Q2, UNG, VPS37B, YOD1, ZNF34, ZNF532, P2RY2, AP2B1, ARRB2, ASB1, A…
Gastrointestinal Disease	5.74E-03 - 2.10E-08	124	ADAMTS10, ANKRD11, ANP32B, ARHGAP12, ATP5PF, ATP8B3, B4GAT1, CELF4, CKAP5, CNNM4, COL25A1, EXOC4, FIZ1, FOXN3, FRMD8, GALNT9, GRIN1, GTF2H1, HMGCS1, INSM2, KIF26B, LAT, ME1, mir-7, MUC4, NOS3, NOTCH1, OLFM2, P2RY2, PCDHB11, PCDHB3, PLLP, PTPRN2, RANBP1, RBM39, RETSAT, RNASEH2C, RNF19B, RNPEPL1, RTBDN, SHISA7, SLC17A7, SOX2-OT, SRSF10, SSBP3, TFDP1, UBE2Q2, UNG, VPS37B, YOD1, ZNF34, ZNF532, AP2B1,…
Reproductive System Disease	5.74E-03 - 3.52E-08	105	ADAMTS10, ANKRD11, ANP32B, ARHGAP12, ATP8B3, CELF4, CKAP5, CNNM4, EXOC4, FIZ1, FOXN3, GRIN1, GTF2H1, INSM2, KIF26B, LAT, ME1, MUC4, NOS3, NOTCH1, OLFM2, P2RY2, PCDHB11, PCDHB3, PLLP, PTPRN2, RANBP1, RBM39, RETSAT, RTBDN, SHISA7, SRSF10, TFDP1, UNG, YOD1, ZNF34, ZNF532, B4GAT1, mir-7, ATP5PF, COL25A1, FRMD8, GALNT9, HMGCS1, AP2B1, ASB1, ASZ1, CAPZA1, CCT6A, CDH8, COL9A1, CRB1, CROCC, DDR2, EPHB2, …
Molecular and Cellular Functions	P range	# of molecules	Genes
Cell-to-Cell signaling and Interaction	5.74E-03 - 5.22E-06	38	ATP8B3, CELF4, EXOC4CKAP5, GRIN1, KIF26B, LAT, MUC4, NOS3, NOTCH1, PCDHB3, PCDHB11, PTPRN2, P2RY2, SLC17A7, SOD3, SMAD2, SLC6A2, SHANK3, SCIN, RASGRF2, PRMT2, PRDM9, PPFIA3, PANX1, NR3C1, LEPR, LEP, KCNK10, KCNA1, HDAC4, ARRB2, ERC1, EPHB2, CRISP2, CRB1, CEACAM3, CDH8
Cellular function and maintenance	5.74E-03 - 1.22E-05	23	CKAP5, GRIN1, LAT, mir-7, NOS3, NOTCH1, P2RY2, AP2B1, ARRB2, ASB1, CEACAM3, DDR2, EPHB2, EPN1, ERC1, LEP, LEPR, NR3C1, PANX1, PDZD8, SCN4A, SHANK3, YWHAQ
Molecular transport	5.74E-03 - 3.74E-05	25	CERS4, GRIN1, LAT, ME1, NOS3, NOTCH1,OLFM2, PTPRN2, SLC17A7, ACACA, CEACAM3, EPHB2, ERC1, LEP, LEPR, MC5R, NHLH2, NR3C1, P2RY2, PANX1, PPFIA3, SCIN, SCN4A, SLC6A2, SMPD3
Lipid metabolism	5.74E-03 - 2.11E-04	8	CERS4, ME1, ACACA, LEP, LEPR, MC5R, NR3C1, SMPD3
Hypermethylation in males
Hypermentylation in females
