# Supplementary material for: Sex-related DNA methylation is associated with inflammation and gene expression in the lungs of healthy individuals
Source: Sci Rep. 2024 Jun 20;14:14280. doi: 10.1038/s41598-024-65027-y (PMC11190195; doi:10.1038/s41598-024-65027-y)
Supplement: Supplementary file 5 — Supplementary Table 5. [file 41598_2024_65027_MOESM5_ESM.xlsx]

## Sheet: Supp table 5
Supplementary Table 5. Replication of sex-related CpGs identified from lungs of healthy individuals using TCGA datasets
	Disease-Free			TCGA-LUAD						TCGA-LUSC
	Healthy individual			Normal			Tumor			Normal			Tumor
Illumina ID	FDR	FDR<0.2	Direction	FDR	FDR<0.2	Direction	FDR	FDR<0.2	Direction	FDR	FDR<0.2	Direction	FDR	FDR<0.2	Direction
cg17232883	0.00222403	Y	Hyper in Female	2.2049e-07	Y	Hyper in Female	1.09104e-90	Y	Hyper in Female	3.22565e-09	Y	Hyper in Female	1.22013e-61	Y	Hyper in Female
cg04858776	0.0542257	Y	Hyper in Female	2.2049e-07	Y	Hyper in Female	1.30605e-95	Y	Hyper in Female	1.89602e-10	Y	Hyper in Female	3.75836e-56	Y	Hyper in Female
cg22345911	0.000424209	Y	Hyper in Female	0.0365272	Y	Hyper in Female	8.3586e-37	Y	Hyper in Female	0.00454354	Y	Hyper in Female	1.26355e-34	Y	Hyper in Female
cg11643285	8.48759e-12	Y	Hyper in Female	0.000968893	Y	Hyper in Female	5.81907e-27	Y	Hyper in Female	1.79485e-06	Y	Hyper in Female	9.10362e-24	Y	Hyper in Female
cg02325951	2.95663e-10	Y	Hyper in Male	5.20491e-07	Y	Hyper in Male	3.36947e-23	Y	Hyper in Male	4.88157e-05	Y	Hyper in Male	5.74837e-19	Y	Hyper in Male
cg09725915	0.000273982	Y	Hyper in Female	0.00183912	Y	Hyper in Female	3.34658e-13	Y	Hyper in Female	0.181659	Y	Hyper in Female	5.74837e-19	Y	Hyper in Female
cg12691488	3.14341e-14	Y	Hyper in Male	2.53473e-10	Y	Hyper in Male	9.57488e-07	Y	Hyper in Male	7.76758e-15	Y	Hyper in Male	6.86389e-19	Y	Hyper in Male
cg12052203	7.48922e-06	Y	Hyper in Male	0.0183942	Y	Hyper in Male	1.23877e-35	Y	Hyper in Male	0.000940144	Y	Hyper in Male	2.33509e-17	Y	Hyper in Male
cg09971754	1.23203e-08	Y	Hyper in Male	0.0661377	Y	Hyper in Male	3.40966e-23	Y	Hyper in Male	0.137541	Y	Hyper in Male	7.09714e-14	Y	Hyper in Male
cg17612569	9.57169e-16	Y	Hyper in Male	0.384888	N	Hyper in Male	2.02131e-16	Y	Hyper in Male	0.11504	Y	Hyper in Male	2.28341e-12	Y	Hyper in Male
cg06710937	3.81147e-11	Y	Hyper in Female	0.000272737	Y	Hyper in Female	1.30062e-28	Y	Hyper in Female	0.000564658	Y	Hyper in Female	2.76077e-12	Y	Hyper in Female
cg25294185	2.87014e-17	Y	Hyper in Male	0.0859825	Y	Hyper in Male	1.47328e-15	Y	Hyper in Male	0.0282948	Y	Hyper in Male	8.05683e-12	Y	Hyper in Male
cg03218192	3.14514e-08	Y	Hyper in Female	0.00119965	Y	Hyper in Female	5.88778e-24	Y	Hyper in Female	3.15485e-05	Y	Hyper in Female	3.21571e-09	Y	Hyper in Female
cg14815891	0.00616219	Y	Hyper in Female	0.0156922	Y	Hyper in Female	3.47029e-21	Y	Hyper in Female	0.222893	N	Hyper in Female	7.61697e-09	Y	Hyper in Female
cg26355737	2.12239e-09	Y	Hyper in Male	0.000272737	Y	Hyper in Male	4.76158e-09	Y	Hyper in Male	4.9189e-08	Y	Hyper in Male	2.18272e-08	Y	Hyper in Male
cg10047026	0.0492744	Y	Hyper in Female	0.332164	N	Hyper in Female	4.09355e-10	Y	Hyper in Female	0.199763	Y	Hyper in Female	7.46452e-08	Y	Hyper in Female
cg02606018	1.50415e-06	Y	Hyper in Male	0.0313226	Y	Hyper in Male	1.52719e-12	Y	Hyper in Male	1.48004e-07	Y	Hyper in Male	9.16615e-08	Y	Hyper in Male
cg02989351	1.77414e-06	Y	Hyper in Female	0.0136076	Y	Hyper in Female	1.08418e-13	Y	Hyper in Female	0.00454354	Y	Hyper in Female	1.22843e-07	Y	Hyper in Female
cg08122831	0.0238102	Y	Hyper in Female	0.469199	N	Hyper in Female	2.2348e-12	Y	Hyper in Female	0.00404558	Y	Hyper in Female	4.5537e-07	Y	Hyper in Female
cg20811988	0.037802	Y	Hyper in Female	0.00687539	Y	Hyper in Female	1.30896e-19	Y	Hyper in Female	0.0736738	Y	Hyper in Female	4.5537e-07	Y	Hyper in Female
cg05468028	0.0649129	Y	Hyper in Female	0.285745	N	Hyper in Female	4.29156e-10	Y	Hyper in Female	0.00588742	Y	Hyper in Female	5.58561e-07	Y	Hyper in Female
cg13323902	2.13927e-12	Y	Hyper in Female	0.0905355	Y	Hyper in Female	5.23607e-16	Y	Hyper in Female	0.0363447	Y	Hyper in Female	7.33241e-07	Y	Hyper in Female
cg22794378	2.69727e-05	Y	Hyper in Female	0.366242	N	Hyper in Female	1.35955e-11	Y	Hyper in Female	0.601863	N	Hyper in Female	1.40757e-06	Y	Hyper in Female
cg03253995	2.45852e-05	Y	Hyper in Female	0.000550488	Y	Hyper in Female	5.62295e-23	Y	Hyper in Female	1.81908e-08	Y	Hyper in Female	1.84403e-06	Y	Hyper in Female
cg23299919	0.0248237	Y	Hyper in Male	0.35026	N	Hyper in Male	0.000129253	Y	Hyper in Male	0.00304761	Y	Hyper in Male	2.83818e-06	Y	Hyper in Male
cg21710255	0.00102527	Y	Hyper in Female	0.871011	N	Hyper in Female	2.10371e-05	Y	Hyper in Female	0.0194443	Y	Hyper in Female	2.99052e-06	Y	Hyper in Female
cg20299935	5.39094e-11	Y	Hyper in Female	0.0130558	Y	Hyper in Female	2.42115e-16	Y	Hyper in Female	0.0120586	Y	Hyper in Female	3.55604e-06	Y	Hyper in Female
cg23814743	1.05565e-07	Y	Hyper in Female	0.0224953	Y	Hyper in Female	1.47328e-15	Y	Hyper in Female	1.43498e-06	Y	Hyper in Female	1.30047e-05	Y	Hyper in Female
cg07816873	0.0232981	Y	Hyper in Female	0.352208	N	Hyper in Female	3.88331e-12	Y	Hyper in Female	0.00296387	Y	Hyper in Female	1.30047e-05	Y	Hyper in Female
cg03894796	0.00224871	Y	Hyper in Male	0.00644665	Y	Hyper in Male	2.32067e-08	Y	Hyper in Male	0.00571675	Y	Hyper in Male	1.41756e-05	Y	Hyper in Male
cg22266749	0.00263269	Y	Hyper in Male	0.129848	Y	Hyper in Male	3.9133e-06	Y	Hyper in Male	0.00372265	Y	Hyper in Male	2.71767e-05	Y	Hyper in Male
cg17238319	2.88222e-12	Y	Hyper in Female	0.00583601	Y	Hyper in Female	8.04093e-20	Y	Hyper in Female	0.000940144	Y	Hyper in Female	7.14641e-05	Y	Hyper in Female
cg16681268	0.00293709	Y	Hyper in Female	0.151323	Y	Hyper in Female	0.00330427	Y	Hyper in Female	0.222893	N	Hyper in Female	0.000168059	Y	Hyper in Female
cg05924191	0.000242832	Y	Hyper in Female	0.176689	Y	Hyper in Female	3.68695e-05	Y	Hyper in Female	0.00895924	Y	Hyper in Female	0.000189549	Y	Hyper in Female
cg01706515	0.000396508	Y	Hyper in Female	0.623626	N	Hyper in Female	3.86809e-05	Y	Hyper in Female	0.172467	Y	Hyper in Female	0.000189549	Y	Hyper in Female
cg04974775	0.000189961	Y	Hyper in Female	0.431163	N	Hyper in Female	3.9044e-06	Y	Hyper in Female	0.00250545	Y	Hyper in Female	0.0002757	Y	Hyper in Female
cg15192736	0.0397792	Y	Hyper in Male	0.812858	N	Hyper in Female	0.130238	Y	Hyper in Male	0.0144161	Y	Hyper in Male	0.000281699	Y	Hyper in Male
cg08906898	1.68895e-11	Y	Hyper in Male	0.718817	N	Hyper in Male	0.173684	Y	Hyper in Male	0.832968	N	Hyper in Male	0.000294535	Y	Hyper in Male
cg03151810	0.000273982	Y	Hyper in Male	0.0022501	Y	Hyper in Male	0.000346528	Y	Hyper in Male	0.0029207	Y	Hyper in Male	0.00034757	Y	Hyper in Male
cg05010260	0.00011035	Y	Hyper in Female	0.0215238	Y	Hyper in Female	5.77817e-11	Y	Hyper in Female	0.10801	Y	Hyper in Female	0.000437549	Y	Hyper in Female
cg11388673	0.000172112	Y	Hyper in Male	0.000968893	Y	Hyper in Male	0.000216689	Y	Hyper in Male	0.0124785	Y	Hyper in Male	0.000440633	Y	Hyper in Male
cg04595372	0.0116918	Y	Hyper in Female	0.871011	N	Hyper in Female	0.000242556	Y	Hyper in Female	0.240987	N	Hyper in Female	0.000444706	Y	Hyper in Female
cg17168172	0.00565213	Y	Hyper in Female	0.871011	N	Hyper in Female	2.78582e-05	Y	Hyper in Female	0.835599	N	Hyper in Female	0.00074092	Y	Hyper in Female
cg14382976	0.00296409	Y	Hyper in Female	0.27075	N	Hyper in Female	0.000757994	Y	Hyper in Female	0.199763	Y	Hyper in Female	0.000780738	Y	Hyper in Female
cg00269553	0.0451436	Y	Hyper in Female	0.258975	N	Hyper in Female	3.93165e-15	Y	Hyper in Female	0.0736738	Y	Hyper in Female	0.00103948	Y	Hyper in Female
cg15922705	0.0086907	Y	Hyper in Female	0.0314389	Y	Hyper in Female	2.13093e-10	Y	Hyper in Female	0.0966399	Y	Hyper in Female	0.00108705	Y	Hyper in Female
cg18023724	0.0738143	Y	Hyper in Female	0.42114	N	Hyper in Female	0.000343683	Y	Hyper in Female	0.10801	Y	Hyper in Female	0.00158624	Y	Hyper in Female
cg10867349	0.000970854	Y	Hyper in Female	0.00596876	Y	Hyper in Female	7.65737e-08	Y	Hyper in Female	0.00163443	Y	Hyper in Female	0.00212497	Y	Hyper in Female
cg00157199	0.0133495	Y	Hyper in Female	0.00015378	Y	Hyper in Female	2.33839e-11	Y	Hyper in Female	0.00372265	Y	Hyper in Female	0.00264113	Y	Hyper in Female
cg23719534	2.22668e-16	Y	Hyper in Female	0.0054428	Y	Hyper in Female	1.95301e-26	Y	Hyper in Female	0.000142993	Y	Hyper in Female	0.00327012	Y	Hyper in Female
cg08154698	0.0517918	Y	Hyper in Male	0.799943	N	Hyper in Male	0.523898	N	Hyper in Female	0.340162	N	Hyper in Male	0.00411608	Y	Hyper in Male
cg05132077	0.0817701	Y	Hyper in Male	0.871011	N	Hyper in Male	0.173394	Y	Hyper in Male	0.00961924	Y	Hyper in Male	0.00459746	Y	Hyper in Male
cg22970003	0.00733851	Y	Hyper in Male	0.180207	Y	Hyper in Male	0.000245921	Y	Hyper in Male	0.00552346	Y	Hyper in Male	0.00460972	Y	Hyper in Male
cg20073313	0.0765483	Y	Hyper in Female	0.406631	N	Hyper in Female	2.27258e-16	Y	Hyper in Female	0.0297861	Y	Hyper in Female	0.00559229	Y	Hyper in Female
cg10334916	0.00114591	Y	Hyper in Male	0.623626	N	Hyper in Male	0.850417	N	Hyper in Male	0.139123	Y	Hyper in Male	0.00765615	Y	Hyper in Male
cg10766585	0.0249497	Y	Hyper in Female	0.0376677	Y	Hyper in Female	5.30536e-05	Y	Hyper in Female	0.00304761	Y	Hyper in Female	0.00775069	Y	Hyper in Female
cg23457166	0.0464462	Y	Hyper in Female	0.398266	N	Hyper in Female	3.26249e-11	Y	Hyper in Female	0.00312424	Y	Hyper in Female	0.00775069	Y	Hyper in Female
cg22429776	6.10015e-06	Y	Hyper in Female	0.35026	N	Hyper in Female	8.87857e-05	Y	Hyper in Female	0.413956	N	Hyper in Female	0.00846521	Y	Hyper in Female
cg26095395	0.00152607	Y	Hyper in Male	0.0833381	Y	Hyper in Male	0.0321404	Y	Hyper in Male	5.84463e-06	Y	Hyper in Male	0.00888068	Y	Hyper in Male
cg08641990	0.0400441	Y	Hyper in Male	0.300221	N	Hyper in Female	0.0351364	Y	Hyper in Male	0.980812	N	Hyper in Female	0.00937533	Y	Hyper in Male
cg01934527	0.0190063	Y	Hyper in Female	0.539041	N	Hyper in Female	1.62848e-06	Y	Hyper in Female	0.76738	N	Hyper in Female	0.0105743	Y	Hyper in Female
cg15467834	0.0119423	Y	Hyper in Male	0.257341	N	Hyper in Male	0.00115414	Y	Hyper in Male	0.00588742	Y	Hyper in Male	0.0111429	Y	Hyper in Male
cg02793415	0.0612048	Y	Hyper in Female	0.0217627	Y	Hyper in Female	4.83577e-06	Y	Hyper in Female	0.384267	N	Hyper in Female	0.0111429	Y	Hyper in Female
cg26853057	0.0448436	Y	Hyper in Female	0.645167	N	Hyper in Female	0.00359023	Y	Hyper in Female	0.00895924	Y	Hyper in Female	0.0113071	Y	Hyper in Female
cg25910261	0.00192767	Y	Hyper in Male	0.865754	N	Hyper in Male	0.000309376	Y	Hyper in Male	0.00519155	Y	Hyper in Male	0.0123426	Y	Hyper in Male
cg08034535	4.17912e-08	Y	Hyper in Female	0.407448	N	Hyper in Female	1.63335e-09	Y	Hyper in Female	0.470443	N	Hyper in Female	0.0125019	Y	Hyper in Female
cg02055264	0.0397792	Y	Hyper in Female	0.0224953	Y	Hyper in Female	1.13114e-08	Y	Hyper in Female	0.000608066	Y	Hyper in Female	0.0126456	Y	Hyper in Female
cg27645294	4.57346e-07	Y	Hyper in Female	0.0859825	Y	Hyper in Female	3.40966e-05	Y	Hyper in Female	0.0966399	Y	Hyper in Female	0.0126456	Y	Hyper in Female
cg10589310	0.00565213	Y	Hyper in Female	0.118382	Y	Hyper in Female	2.73041e-06	Y	Hyper in Female	0.0968079	Y	Hyper in Female	0.0126456	Y	Hyper in Female
cg05100634	3.81147e-11	Y	Hyper in Female	0.0680422	Y	Hyper in Female	7.50635e-12	Y	Hyper in Female	0.589736	N	Hyper in Female	0.0126456	Y	Hyper in Female
cg26223536	0.0447842	Y	Hyper in Female	0.60784	N	Hyper in Female	0.00851499	Y	Hyper in Female	0.00588742	Y	Hyper in Female	0.012709	Y	Hyper in Female
cg00422488	0.0870282	Y	Hyper in Male	0.645167	N	Hyper in Female	0.0927882	Y	Hyper in Male	0.601863	N	Hyper in Female	0.012709	Y	Hyper in Male
cg15817705	2.45766e-10	Y	Hyper in Male	0.0156922	Y	Hyper in Male	0.485653	N	Hyper in Female	0.0425995	Y	Hyper in Male	0.0139373	Y	Hyper in Male
cg02530860	0.000347484	Y	Hyper in Male	0.00462298	Y	Hyper in Male	2.52091e-05	Y	Hyper in Male	0.0466104	Y	Hyper in Male	0.015203	Y	Hyper in Male
cg11651614	0.0114114	Y	Hyper in Male	0.6389	N	Hyper in Male	0.0906336	Y	Hyper in Male	0.562503	N	Hyper in Male	0.0157829	Y	Hyper in Male
cg09972569	0.000488043	Y	Hyper in Female	0.0859825	Y	Hyper in Female	3.48009e-07	Y	Hyper in Female	0.783841	N	Hyper in Female	0.0157829	Y	Hyper in Female
cg23120345	0.00761617	Y	Hyper in Female	0.118382	Y	Hyper in Female	1.67529e-10	Y	Hyper in Female	0.139359	Y	Hyper in Female	0.0176862	Y	Hyper in Female
cg04874129	0.000638929	Y	Hyper in Female	0.193153	Y	Hyper in Female	0.0301445	Y	Hyper in Female	0.128391	Y	Hyper in Female	0.0200097	Y	Hyper in Male
cg17328665	0.00632048	Y	Hyper in Female	0.0859825	Y	Hyper in Female	1.37078e-05	Y	Hyper in Female	0.0183934	Y	Hyper in Female	0.0206742	Y	Hyper in Female
cg08926642	0.00281244	Y	Hyper in Female	0.397452	N	Hyper in Female	4.98164e-07	Y	Hyper in Female	0.172256	Y	Hyper in Female	0.0210008	Y	Hyper in Female
cg06962442	0.0034858	Y	Hyper in Male	0.0334732	Y	Hyper in Male	0.000770772	Y	Hyper in Male	0.00468184	Y	Hyper in Male	0.0224286	Y	Hyper in Male
cg13333233	0.00492305	Y	Hyper in Female	0.36574	N	Hyper in Female	3.43003e-05	Y	Hyper in Female	0.413956	N	Hyper in Female	0.0255747	Y	Hyper in Female
cg05398095	0.0559715	Y	Hyper in Male	0.633713	N	Hyper in Male	0.409752	N	Hyper in Female	0.459102	N	Hyper in Male	0.026729	Y	Hyper in Female
cg27057652	0.0212711	Y	Hyper in Female	0.937779	N	Hyper in Female	1.91981e-06	Y	Hyper in Female	0.0820332	Y	Hyper in Female	0.0279493	Y	Hyper in Female
cg22240717	0.0901998	Y	Hyper in Male	0.479621	N	Hyper in Male	0.000674851	Y	Hyper in Male	0.00721103	Y	Hyper in Male	0.028471	Y	Hyper in Male
cg02470045	0.00897542	Y	Hyper in Male	0.133396	Y	Hyper in Male	9.66531e-07	Y	Hyper in Male	0.0282948	Y	Hyper in Male	0.0286686	Y	Hyper in Male
cg01667892	0.0902707	Y	Hyper in Female	0.0504827	Y	Hyper in Female	4.50749e-08	Y	Hyper in Female	0.112565	Y	Hyper in Female	0.0286686	Y	Hyper in Female
cg23758485	0.0788825	Y	Hyper in Female	0.145456	Y	Hyper in Female	0.949036	N	Hyper in Female	0.223251	N	Hyper in Female	0.0286686	Y	Hyper in Female
cg04102734	9.9449e-05	Y	Hyper in Male	0.00339429	Y	Hyper in Male	0.0374472	Y	Hyper in Female	0.669863	N	Hyper in Male	0.0286686	Y	Hyper in Male
cg22424532	0.0353807	Y	Hyper in Female	0.232865	N	Hyper in Female	0.00237783	Y	Hyper in Female	0.601863	N	Hyper in Female	0.0301709	Y	Hyper in Female
cg10935723	0.0148271	Y	Hyper in Female	0.0577214	Y	Hyper in Female	3.09538e-08	Y	Hyper in Female	0.0757367	Y	Hyper in Female	0.0306651	Y	Hyper in Female
cg07953307	0.0945578	Y	Hyper in Male	0.99714	N	Hyper in Female	0.00543957	Y	Hyper in Male	0.978251	N	Hyper in Female	0.0336645	Y	Hyper in Male
cg25726513	0.000266835	Y	Hyper in Female	0.119631	Y	Hyper in Female	1.80168e-07	Y	Hyper in Female	0.137541	Y	Hyper in Female	0.0340024	Y	Hyper in Female
cg06904356	0.0203941	Y	Hyper in Male	0.994198	N	Hyper in Female	0.738377	N	Hyper in Male	0.272084	N	Hyper in Male	0.0340024	Y	Hyper in Male
cg24836607	0.085836	Y	Hyper in Female	0.135625	Y	Hyper in Female	0.00062596	Y	Hyper in Female	0.965085	N	Hyper in Male	0.0340024	Y	Hyper in Female
cg07011961	0.047378	Y	Hyper in Female	0.0661377	Y	Hyper in Female	2.63398e-09	Y	Hyper in Female	0.131339	Y	Hyper in Female	0.0384784	Y	Hyper in Female
cg04946709	1.08861e-11	Y	Hyper in Male	0.127386	Y	Hyper in Male	0.49928	N	Hyper in Male	0.00163443	Y	Hyper in Male	0.0416579	Y	Hyper in Male
cg14285533	0.092521	Y	Hyper in Male	0.871011	N	Hyper in Female	0.00330554	Y	Hyper in Male	0.76738	N	Hyper in Male	0.0416579	Y	Hyper in Male
cg26516287	2.37589e-08	Y	Hyper in Female	0.0108733	Y	Hyper in Female	0.000116293	Y	Hyper in Female	0.0966399	Y	Hyper in Female	0.0463572	Y	Hyper in Female
cg04362002	0.017616	Y	Hyper in Female	0.118382	Y	Hyper in Female	4.9432e-07	Y	Hyper in Female	0.351774	N	Hyper in Female	0.0478663	Y	Hyper in Female
cg25304146	2.13927e-12	Y	Hyper in Male	0.0859825	Y	Hyper in Male	5.77979e-06	Y	Hyper in Male	0.029997	Y	Hyper in Male	0.0499217	Y	Hyper in Male
cg05221720	0.0790395	Y	Hyper in Female	0.131527	Y	Hyper in Female	2.8344e-07	Y	Hyper in Female	0.00341551	Y	Hyper in Female	0.0562731	Y	Hyper in Female
cg10546176	0.0448436	Y	Hyper in Female	0.469199	N	Hyper in Female	9.99303e-06	Y	Hyper in Female	0.992246	N	Hyper in Female	0.0565921	Y	Hyper in Female
cg04337651	1.02238e-07	Y	Hyper in Female	0.0445769	Y	Hyper in Female	8.33598e-12	Y	Hyper in Female	0.110172	Y	Hyper in Female	0.0587907	Y	Hyper in Female
cg06152526	0.00549944	Y	Hyper in Male	0.118382	Y	Hyper in Male	0.0160569	Y	Hyper in Male	0.048571	Y	Hyper in Male	0.0612787	Y	Hyper in Male
cg17724687	0.0715635	Y	Hyper in Female	0.0788866	Y	Hyper in Female	4.31472e-06	Y	Hyper in Female	0.256738	N	Hyper in Female	0.0644863	Y	Hyper in Female
cg23549902	0.036303	Y	Hyper in Male	0.197559	Y	Hyper in Male	0.361926	N	Hyper in Male	0.413902	N	Hyper in Male	0.0697998	Y	Hyper in Male
cg26761618	0.0418298	Y	Hyper in Male	0.0245973	Y	Hyper in Female	0.334418	N	Hyper in Female	0.128391	Y	Hyper in Female	0.0701463	Y	Hyper in Female
cg13940125	0.0568002	Y	Hyper in Female	0.994198	N	Hyper in Male	0.0285739	Y	Hyper in Female	0.817599	N	Hyper in Female	0.0717148	Y	Hyper in Female
cg17561788	0.0269185	Y	Hyper in Male	0.118382	Y	Hyper in Male	0.143836	Y	Hyper in Male	0.358081	N	Hyper in Male	0.0763862	Y	Hyper in Male
cg13372743	0.0162121	Y	Hyper in Female	0.623626	N	Hyper in Female	3.41405e-07	Y	Hyper in Female	0.0701807	Y	Hyper in Female	0.0783566	Y	Hyper in Female
cg22079902	0.0422386	Y	Hyper in Female	0.070382	Y	Hyper in Female	1.68103e-07	Y	Hyper in Female	0.199763	Y	Hyper in Female	0.0816401	Y	Hyper in Female
cg20303724	2.02119e-08	Y	Hyper in Female	0.189836	Y	Hyper in Male	0.0022139	Y	Hyper in Female	0.589736	N	Hyper in Female	0.0816401	Y	Hyper in Female
cg02444433	0.0332543	Y	Hyper in Female	0.070382	Y	Hyper in Female	8.44339e-08	Y	Hyper in Female	0.0964254	Y	Hyper in Female	0.0883668	Y	Hyper in Female
cg26587228	0.0972474	Y	Hyper in Female	0.940464	N	Hyper in Female	0.0285739	Y	Hyper in Female	0.817599	N	Hyper in Male	0.0911697	Y	Hyper in Female
cg20522483	0.000293848	Y	Hyper in Female	0.966817	N	Hyper in Male	0.00266961	Y	Hyper in Female	0.957872	N	Hyper in Female	0.0931298	Y	Hyper in Female
cg21148594	0.0769456	Y	Hyper in Male	0.000272737	Y	Hyper in Male	1.12732e-05	Y	Hyper in Male	0.00372265	Y	Hyper in Male	0.0943556	Y	Hyper in Male
cg23890282	0.00565213	Y	Hyper in Female	0.352208	N	Hyper in Female	0.0026709	Y	Hyper in Female	0.0324743	Y	Hyper in Female	0.0960533	Y	Hyper in Female
cg13912631	0.0290028	Y	Hyper in Male	0.493176	N	Hyper in Male	0.010494	Y	Hyper in Male	0.829908	N	Hyper in Female	0.0960533	Y	Hyper in Male
cg15399604	0.0967813	Y	Hyper in Male	0.434212	N	Hyper in Female	0.496373	N	Hyper in Female	0.586163	N	Hyper in Female	0.10028	Y	Hyper in Male
cg24755137	0.00954124	Y	Hyper in Female	0.366242	N	Hyper in Female	2.08651e-08	Y	Hyper in Female	0.0786471	Y	Hyper in Female	0.103893	Y	Hyper in Female
cg06098368	0.0141343	Y	Hyper in Male	0.941119	N	Hyper in Female	3.64235e-05	Y	Hyper in Male	0.385513	N	Hyper in Male	0.103893	Y	Hyper in Male
cg09168692	0.0185644	Y	Hyper in Female	0.614823	N	Hyper in Female	0.000125795	Y	Hyper in Female	0.160113	Y	Hyper in Female	0.10714	Y	Hyper in Female
cg05618934	0.00408413	Y	Hyper in Male	0.434212	N	Hyper in Female	0.333497	N	Hyper in Male	0.980812	N	Hyper in Male	0.10863	Y	Hyper in Male
cg09699896	5.28555e-08	Y	Hyper in Female	0.623626	N	Hyper in Female	0.564474	N	Hyper in Female	0.409316	N	Hyper in Female	0.109356	Y	Hyper in Female
cg19781472	0.0192548	Y	Hyper in Female	0.656944	N	Hyper in Female	0.0987743	Y	Hyper in Female	0.308861	N	Hyper in Female	0.12207	Y	Hyper in Female
cg02625623	0.0163244	Y	Hyper in Male	0.0577214	Y	Hyper in Male	3.83684e-08	Y	Hyper in Male	0.000308941	Y	Hyper in Male	0.12233	Y	Hyper in Male
cg07645761	0.0376237	Y	Hyper in Male	0.201266	N	Hyper in Male	2.55369e-07	Y	Hyper in Male	0.307312	N	Hyper in Male	0.142017	Y	Hyper in Male
cg13182599	0.0324205	Y	Hyper in Male	0.654493	N	Hyper in Male	0.132729	Y	Hyper in Male	0.452958	N	Hyper in Male	0.145661	Y	Hyper in Male
cg14373579	0.00265569	Y	Hyper in Female	0.676752	N	Hyper in Female	5.64476e-10	Y	Hyper in Female	0.836743	N	Hyper in Female	0.152997	Y	Hyper in Female
cg22686124	0.00224871	Y	Hyper in Male	0.317961	N	Hyper in Male	0.0935407	Y	Hyper in Male	0.114555	Y	Hyper in Male	0.15321	Y	Hyper in Male
cg06569437	0.00565213	Y	Hyper in Female	0.871011	N	Hyper in Female	0.158757	Y	Hyper in Female	0.734552	N	Hyper in Male	0.156311	Y	Hyper in Female
cg10940957	0.0538625	Y	Hyper in Male	0.865754	N	Hyper in Male	0.261933	N	Hyper in Female	0.111938	Y	Hyper in Male	0.157372	Y	Hyper in Male
cg03124514	0.00103223	Y	Hyper in Female	0.625089	N	Hyper in Female	0.496373	N	Hyper in Female	0.138653	Y	Hyper in Female	0.157372	Y	Hyper in Female
cg08471800	0.0449872	Y	Hyper in Male	0.596931	N	Hyper in Male	0.434363	N	Hyper in Male	0.189288	Y	Hyper in Female	0.160604	Y	Hyper in Male
cg04190002	7.44142e-06	Y	Hyper in Female	0.15977	Y	Hyper in Female	2.72921e-09	Y	Hyper in Female	0.626456	N	Hyper in Female	0.160741	Y	Hyper in Female
cg03122264	0.00756047	Y	Hyper in Female	0.127386	Y	Hyper in Female	1.83036e-10	Y	Hyper in Female	0.00812896	Y	Hyper in Female	0.165046	Y	Hyper in Female
cg11584284	1.82508e-10	Y	Hyper in Female	0.340958	N	Hyper in Female	0.00352129	Y	Hyper in Female	0.638406	N	Hyper in Female	0.165046	Y	Hyper in Female
cg06928246	0.0111511	Y	Hyper in Male	0.812858	N	Hyper in Male	0.269915	N	Hyper in Male	0.8669	N	Hyper in Male	0.171981	Y	Hyper in Male
cg13130031	0.0620219	Y	Hyper in Male	0.966817	N	Hyper in Male	0.676285	N	Hyper in Female	0.465918	N	Hyper in Female	0.172167	Y	Hyper in Male
cg24126849	0.00989283	Y	Hyper in Male	0.654493	N	Hyper in Male	0.422842	N	Hyper in Female	0.00227459	Y	Hyper in Male	0.173528	Y	Hyper in Male
cg19837938	0.0518748	Y	Hyper in Female	0.109934	Y	Hyper in Female	8.7475e-08	Y	Hyper in Female	0.0736738	Y	Hyper in Female	0.179503	Y	Hyper in Female
cg15572235	0.0621453	Y	Hyper in Male	0.074202	Y	Hyper in Male	0.681627	N	Hyper in Male	0.340162	N	Hyper in Male	0.179503	Y	Hyper in Male
cg04807036	7.45344e-08	Y	Hyper in Female	0.0991422	Y	Hyper in Female	1.0431e-05	Y	Hyper in Female	0.303622	N	Hyper in Female	0.182143	Y	Hyper in Female
cg12273319	0.010639	Y	Hyper in Male	0.457528	N	Hyper in Male	0.00261487	Y	Hyper in Male	0.431323	N	Hyper in Male	0.182143	Y	Hyper in Male
cg22999268	0.0011845	Y	Hyper in Female	0.187209	Y	Hyper in Female	2.52091e-05	Y	Hyper in Female	0.881361	N	Hyper in Female	0.188011	Y	Hyper in Female
cg22004774	7.44142e-06	Y	Hyper in Female	0.622622	N	Hyper in Female	1.37942e-06	Y	Hyper in Female	0.773994	N	Hyper in Female	0.207468	N	Hyper in Female
cg14721981	0.00632048	Y	Hyper in Female	0.0108733	Y	Hyper in Female	4.48603e-07	Y	Hyper in Female	0.0069074	Y	Hyper in Female	0.227534	N	Hyper in Female
cg08355099	0.0737926	Y	Hyper in Female	0.645167	N	Hyper in Male	0.00116714	Y	Hyper in Female	0.804736	N	Hyper in Female	0.227534	N	Hyper in Female
cg10014674	0.0865328	Y	Hyper in Male	0.70008	N	Hyper in Female	0.259118	N	Hyper in Female	0.693761	N	Hyper in Male	0.237281	N	Hyper in Male
cg09404617	1.07097e-06	Y	Hyper in Female	0.178331	Y	Hyper in Female	0.0018354	Y	Hyper in Female	0.750324	N	Hyper in Male	0.238146	N	Hyper in Female
cg26675664	0.094008	Y	Hyper in Male	0.965986	N	Hyper in Female	0.0311416	Y	Hyper in Male	0.47201	N	Hyper in Male	0.254592	N	Hyper in Male
cg18905668	0.0190063	Y	Hyper in Male	0.178331	Y	Hyper in Female	0.000379031	Y	Hyper in Male	0.881361	N	Hyper in Female	0.256891	N	Hyper in Male
cg23627040	0.0282717	Y	Hyper in Female	0.627388	N	Hyper in Female	0.145158	Y	Hyper in Female	0.141715	Y	Hyper in Female	0.258512	N	Hyper in Female
cg13546935	0.0422386	Y	Hyper in Female	0.128707	Y	Hyper in Female	0.858146	N	Hyper in Female	0.957872	N	Hyper in Male	0.276739	N	Hyper in Male
cg21875980	0.0155237	Y	Hyper in Female	0.178331	Y	Hyper in Female	2.99053e-05	Y	Hyper in Female	0.184045	Y	Hyper in Female	0.286186	N	Hyper in Male
cg25294504	0.0932872	Y	Hyper in Female	0.996594	N	Hyper in Female	0.0163576	Y	Hyper in Female	0.0100529	Y	Hyper in Female	0.301062	N	Hyper in Female
cg19881928	0.0323292	Y	Hyper in Female	0.0166644	Y	Hyper in Female	0.819312	N	Hyper in Female	0.0987821	Y	Hyper in Female	0.312486	N	Hyper in Female
cg02052366	0.0955887	Y	Hyper in Male	0.131527	Y	Hyper in Male	0.575516	N	Hyper in Female	0.0176968	Y	Hyper in Male	0.324752	N	Hyper in Female
cg26729101	0.0856015	Y	Hyper in Female	0.654176	N	Hyper in Female	0.0301747	Y	Hyper in Female	0.729619	N	Hyper in Female	0.324752	N	Hyper in Female
cg06507285	0.0470312	Y	Hyper in Female	0.53522	N	Hyper in Female	0.0271025	Y	Hyper in Female	0.417156	N	Hyper in Female	0.334107	N	Hyper in Female
cg26856289	0.0269185	Y	Hyper in Male	0.469199	N	Hyper in Female	0.688668	N	Hyper in Male	0.805118	N	Hyper in Female	0.33819	N	Hyper in Male
cg20810195	6.7957e-12	Y	Hyper in Male	0.693507	N	Hyper in Male	0.00983817	Y	Hyper in Male	0.604937	N	Hyper in Male	0.344925	N	Hyper in Male
cg00646731	4.13018e-05	Y	Hyper in Male	0.662516	N	Hyper in Male	0.576952	N	Hyper in Female	0.128391	Y	Hyper in Male	0.34511	N	Hyper in Male
cg10501602	0.0114114	Y	Hyper in Male	0.0288846	Y	Hyper in Male	0.0022139	Y	Hyper in Male	0.0736738	Y	Hyper in Male	0.34851	N	Hyper in Male
cg17434634	0.00099519	Y	Hyper in Male	0.686235	N	Hyper in Male	0.0313575	Y	Hyper in Male	0.836743	N	Hyper in Female	0.34851	N	Hyper in Male
cg12006399	1.77414e-06	Y	Hyper in Female	0.366242	N	Hyper in Female	3.31151e-07	Y	Hyper in Female	0.131339	Y	Hyper in Female	0.349793	N	Hyper in Female
cg20005705	0.00565213	Y	Hyper in Female	0.639254	N	Hyper in Female	0.0296713	Y	Hyper in Female	0.943217	N	Hyper in Female	0.35691	N	Hyper in Female
cg08721112	0.0073865	Y	Hyper in Male	0.0156922	Y	Hyper in Male	0.0408648	Y	Hyper in Male	0.004207	Y	Hyper in Male	0.365348	N	Hyper in Male
cg15241758	0.00565213	Y	Hyper in Male	0.940464	N	Hyper in Male	0.866949	N	Hyper in Female	0.1731	Y	Hyper in Male	0.384003	N	Hyper in Female
cg27488674	4.79879e-08	Y	Hyper in Female	0.0407713	Y	Hyper in Female	0.00877295	Y	Hyper in Female	0.307312	N	Hyper in Female	0.38925	N	Hyper in Female
cg00700487	0.00849624	Y	Hyper in Male	0.0851207	Y	Hyper in Male	0.00732159	Y	Hyper in Male	0.111938	Y	Hyper in Male	0.389764	N	Hyper in Male
cg17826043	0.0955887	Y	Hyper in Female	0.726638	N	Hyper in Female	0.0227014	Y	Hyper in Female	0.988299	N	Hyper in Male	0.389785	N	Hyper in Female
cg06044899	0.092521	Y	Hyper in Male	0.0859825	Y	Hyper in Male	0.173781	Y	Hyper in Male	0.131739	Y	Hyper in Male	0.398745	N	Hyper in Female
cg01147665	0.00127	Y	Hyper in Female	0.693507	N	Hyper in Female	1.56724e-05	Y	Hyper in Female	0.394795	N	Hyper in Female	0.398745	N	Hyper in Female
cg03084214	0.0711948	Y	Hyper in Female	0.118382	Y	Hyper in Female	0.0010515	Y	Hyper in Female	0.427373	N	Hyper in Female	0.398745	N	Hyper in Female
cg14217861	0.0790395	Y	Hyper in Male	0.6389	N	Hyper in Male	0.0924604	Y	Hyper in Female	0.988514	N	Hyper in Female	0.411596	N	Hyper in Male
cg09513416	4.07313e-08	Y	Hyper in Male	0.038332	Y	Hyper in Male	0.694994	N	Hyper in Female	0.601863	N	Hyper in Male	0.416562	N	Hyper in Male
cg13346869	2.01528e-07	Y	Hyper in Female	0.662516	N	Hyper in Female	0.00603287	Y	Hyper in Female	0.535793	N	Hyper in Female	0.44317	N	Hyper in Male
cg05963179	0.00406775	Y	Hyper in Female	0.58668	N	Hyper in Male	0.0994319	Y	Hyper in Female	0.467105	N	Hyper in Male	0.459182	N	Hyper in Female
cg05946623	0.0528499	Y	Hyper in Female	0.878658	N	Hyper in Female	0.00135777	Y	Hyper in Female	0.0820332	Y	Hyper in Female	0.462658	N	Hyper in Female
cg25079100	0.0235268	Y	Hyper in Male	0.654493	N	Hyper in Male	0.160619	Y	Hyper in Female	0.0891198	Y	Hyper in Male	0.473357	N	Hyper in Female
cg02908189	1.61348e-08	Y	Hyper in Female	0.118382	Y	Hyper in Female	6.96845e-07	Y	Hyper in Female	0.0327175	Y	Hyper in Female	0.474528	N	Hyper in Female
cg05395704	0.0796111	Y	Hyper in Female	0.36574	N	Hyper in Male	0.0683899	Y	Hyper in Female	0.531855	N	Hyper in Male	0.474528	N	Hyper in Female
cg02605370	0.0439807	Y	Hyper in Male	0.878658	N	Hyper in Female	0.696609	N	Hyper in Female	0.804736	N	Hyper in Female	0.474528	N	Hyper in Female
cg05143633	0.0498482	Y	Hyper in Male	0.596931	N	Hyper in Female	0.0758505	Y	Hyper in Female	0.128391	Y	Hyper in Male	0.478182	N	Hyper in Male
cg17860381	0.00111334	Y	Hyper in Female	0.0194053	Y	Hyper in Female	5.39465e-05	Y	Hyper in Female	0.81759	N	Hyper in Female	0.478325	N	Hyper in Female
cg06877024	0.00377876	Y	Hyper in Male	0.106779	Y	Hyper in Male	0.00189459	Y	Hyper in Male	0.496346	N	Hyper in Male	0.500281	N	Hyper in Male
cg03434907	0.0325198	Y	Hyper in Female	0.968906	N	Hyper in Male	0.0305383	Y	Hyper in Female	0.601863	N	Hyper in Male	0.513388	N	Hyper in Female
cg10059324	0.0140137	Y	Hyper in Male	0.951269	N	Hyper in Male	0.819387	N	Hyper in Male	0.172256	Y	Hyper in Male	0.514868	N	Hyper in Male
cg24249925	1.08767e-11	Y	Hyper in Female	0.00119872	Y	Hyper in Female	2.33521e-07	Y	Hyper in Female	0.00085604	Y	Hyper in Female	0.518332	N	Hyper in Female
cg25842602	0.049797	Y	Hyper in Male	0.787139	N	Hyper in Female	0.671415	N	Hyper in Female	0.131548	Y	Hyper in Female	0.538788	N	Hyper in Female
cg12060744	0.0711219	Y	Hyper in Female	0.119814	Y	Hyper in Female	0.251552	N	Hyper in Male	0.218466	N	Hyper in Female	0.538788	N	Hyper in Male
cg09067967	0.0298901	Y	Hyper in Female	0.0183942	Y	Hyper in Female	1.31155e-05	Y	Hyper in Female	0.0185289	Y	Hyper in Female	0.54419	N	Hyper in Female
cg18151275	0.0403589	Y	Hyper in Female	0.366242	N	Hyper in Female	0.301548	N	Hyper in Female	0.47709	N	Hyper in Male	0.55205	N	Hyper in Female
cg10556064	0.0162121	Y	Hyper in Male	0.376754	N	Hyper in Male	0.435213	N	Hyper in Female	0.909469	N	Hyper in Female	0.561763	N	Hyper in Male
cg26100256	0.0901998	Y	Hyper in Female	0.498197	N	Hyper in Female	0.494264	N	Hyper in Female	0.804736	N	Hyper in Female	0.570798	N	Hyper in Male
cg06666376	0.00822564	Y	Hyper in Male	0.438539	N	Hyper in Male	0.266606	N	Hyper in Male	0.137541	Y	Hyper in Male	0.57517	N	Hyper in Male
cg22165279	0.0186471	Y	Hyper in Female	0.86152	N	Hyper in Female	0.0556537	Y	Hyper in Female	0.0736738	Y	Hyper in Female	0.580383	N	Hyper in Female
cg00449482	0.00531133	Y	Hyper in Female	0.968906	N	Hyper in Male	0.147861	Y	Hyper in Female	0.804736	N	Hyper in Male	0.587002	N	Hyper in Female
cg25742246	0.00293709	Y	Hyper in Female	0.0859825	Y	Hyper in Female	0.472689	N	Hyper in Female	0.128391	Y	Hyper in Female	0.606189	N	Hyper in Male
cg15899410	0.0295339	Y	Hyper in Male	0.633713	N	Hyper in Male	0.0163576	Y	Hyper in Male	0.829908	N	Hyper in Male	0.606189	N	Hyper in Male
cg20440093	0.00569364	Y	Hyper in Male	0.253789	N	Hyper in Female	0.580759	N	Hyper in Male	0.536084	N	Hyper in Female	0.619379	N	Hyper in Female
cg14090916	0.00559232	Y	Hyper in Male	0.0376677	Y	Hyper in Male	0.139661	Y	Hyper in Male	0.0075895	Y	Hyper in Male	0.635209	N	Hyper in Male
cg25416479	0.0816137	Y	Hyper in Male	0.944123	N	Hyper in Male	0.366646	N	Hyper in Male	0.61552	N	Hyper in Male	0.643496	N	Hyper in Male
cg19640789	0.0422386	Y	Hyper in Male	0.627388	N	Hyper in Male	0.345594	N	Hyper in Male	0.909469	N	Hyper in Male	0.643496	N	Hyper in Female
cg09779044	0.0422386	Y	Hyper in Male	0.758409	N	Hyper in Female	0.668424	N	Hyper in Male	0.917814	N	Hyper in Male	0.654446	N	Hyper in Male
cg05114739	0.0349939	Y	Hyper in Female	0.385882	N	Hyper in Female	5.38589e-06	Y	Hyper in Female	0.465918	N	Hyper in Female	0.664833	N	Hyper in Male
cg14199090	0.0207305	Y	Hyper in Female	0.70008	N	Hyper in Female	0.284584	N	Hyper in Female	0.93881	N	Hyper in Female	0.664833	N	Hyper in Female
cg02373750	0.0816137	Y	Hyper in Male	0.872942	N	Hyper in Male	0.145094	Y	Hyper in Female	0.965068	N	Hyper in Female	0.664833	N	Hyper in Male
cg11935708	0.0273856	Y	Hyper in Female	0.443458	N	Hyper in Male	0.000350245	Y	Hyper in Female	0.189288	Y	Hyper in Male	0.668563	N	Hyper in Female
cg14653284	0.00193603	Y	Hyper in Female	0.966817	N	Hyper in Female	0.00388256	Y	Hyper in Female	0.139359	Y	Hyper in Female	0.673676	N	Hyper in Female
cg07981980	0.00176608	Y	Hyper in Female	0.321399	N	Hyper in Female	3.42552e-09	Y	Hyper in Female	0.222893	N	Hyper in Female	0.673676	N	Hyper in Female
cg17330048	0.0273856	Y	Hyper in Female	0.118382	Y	Hyper in Female	0.275825	N	Hyper in Female	0.0900131	Y	Hyper in Female	0.675264	N	Hyper in Male
cg14231523	0.0250212	Y	Hyper in Male	0.654493	N	Hyper in Female	0.237951	N	Hyper in Male	0.684933	N	Hyper in Male	0.689112	N	Hyper in Male
cg03877767	0.0171026	Y	Hyper in Female	0.131527	Y	Hyper in Female	0.00370875	Y	Hyper in Female	0.195794	Y	Hyper in Female	0.703279	N	Hyper in Male
cg09713616	0.0785445	Y	Hyper in Female	0.229438	N	Hyper in Female	1.68103e-07	Y	Hyper in Female	0.330854	N	Hyper in Female	0.704276	N	Hyper in Female
cg21867891	0.00382828	Y	Hyper in Male	0.253789	N	Hyper in Female	0.217931	N	Hyper in Female	0.957872	N	Hyper in Female	0.720117	N	Hyper in Female
cg07355069	1.19122e-05	Y	Hyper in Male	0.454778	N	Hyper in Male	0.273428	N	Hyper in Male	0.988299	N	Hyper in Male	0.720117	N	Hyper in Male
cg22702741	0.0394168	Y	Hyper in Male	0.871011	N	Hyper in Male	0.442837	N	Hyper in Female	0.750324	N	Hyper in Male	0.724487	N	Hyper in Female
cg10003657	0.0957606	Y	Hyper in Male	0.551778	N	Hyper in Male	0.581387	N	Hyper in Female	0.881361	N	Hyper in Male	0.724487	N	Hyper in Female
cg19206486	0.000638929	Y	Hyper in Male	0.53522	N	Hyper in Male	0.00330427	Y	Hyper in Male	0.575283	N	Hyper in Female	0.741352	N	Hyper in Male
cg01827999	0.00986387	Y	Hyper in Female	0.0607408	Y	Hyper in Male	0.0963747	Y	Hyper in Female	0.601863	N	Hyper in Male	0.746282	N	Hyper in Female
cg07586008	0.0527756	Y	Hyper in Female	0.0859825	Y	Hyper in Female	1.73097e-07	Y	Hyper in Female	0.00673458	Y	Hyper in Female	0.749834	N	Hyper in Female
cg09468902	0.000185891	Y	Hyper in Male	0.818376	N	Hyper in Male	0.407327	N	Hyper in Female	0.0534588	Y	Hyper in Male	0.749834	N	Hyper in Male
cg00329052	0.078926	Y	Hyper in Male	0.623626	N	Hyper in Male	0.0311416	Y	Hyper in Female	0.76738	N	Hyper in Male	0.749834	N	Hyper in Female
cg19761502	0.0689957	Y	Hyper in Male	0.740543	N	Hyper in Female	0.0296713	Y	Hyper in Male	0.804736	N	Hyper in Female	0.749834	N	Hyper in Female
cg14219111	2.13927e-12	Y	Hyper in Female	0.469199	N	Hyper in Female	9.9943e-11	Y	Hyper in Female	0.0820332	Y	Hyper in Female	0.763342	N	Hyper in Female
cg05908442	0.0298279	Y	Hyper in Male	0.601154	N	Hyper in Female	0.0262936	Y	Hyper in Male	0.949606	N	Hyper in Female	0.763342	N	Hyper in Male
cg26523264	0.0865328	Y	Hyper in Male	0.454778	N	Hyper in Male	0.60594	N	Hyper in Female	0.239562	N	Hyper in Male	0.767287	N	Hyper in Female
cg00208967	0.00339382	Y	Hyper in Male	0.612588	N	Hyper in Female	0.642998	N	Hyper in Male	0.535793	N	Hyper in Female	0.767287	N	Hyper in Female
cg02125910	0.0788825	Y	Hyper in Male	0.286122	N	Hyper in Male	0.0391052	Y	Hyper in Male	0.137541	Y	Hyper in Female	0.786118	N	Hyper in Male
cg10848724	0.00690455	Y	Hyper in Male	0.621466	N	Hyper in Female	0.92031	N	Hyper in Female	0.465918	N	Hyper in Male	0.787525	N	Hyper in Female
cg24127414	0.0572043	Y	Hyper in Male	0.885046	N	Hyper in Male	0.323296	N	Hyper in Female	0.496346	N	Hyper in Female	0.792476	N	Hyper in Male
cg01327602	0.00128826	Y	Hyper in Male	0.36574	N	Hyper in Male	0.143074	Y	Hyper in Male	0.580492	N	Hyper in Male	0.792476	N	Hyper in Female
cg14030268	1.01738e-06	Y	Hyper in Female	0.431163	N	Hyper in Female	0.000785359	Y	Hyper in Female	0.829908	N	Hyper in Male	0.812551	N	Hyper in Female
cg25401010	0.0168529	Y	Hyper in Male	0.178331	Y	Hyper in Male	0.407327	N	Hyper in Female	0.290345	N	Hyper in Male	0.816078	N	Hyper in Female
cg11082362	0.0865414	Y	Hyper in Male	0.53522	N	Hyper in Female	0.819387	N	Hyper in Female	0.366561	N	Hyper in Female	0.837593	N	Hyper in Female
cg15655495	0.00992582	Y	Hyper in Male	0.118382	Y	Hyper in Male	0.0367789	Y	Hyper in Male	0.630953	N	Hyper in Male	0.851953	N	Hyper in Male
cg24820828	0.0011602	Y	Hyper in Female	0.621466	N	Hyper in Female	7.44791e-05	Y	Hyper in Female	0.831267	N	Hyper in Female	0.857404	N	Hyper in Male
cg09762612	0.0993252	Y	Hyper in Male	0.662516	N	Hyper in Female	0.965482	N	Hyper in Female	0.784033	N	Hyper in Male	0.876979	N	Hyper in Female
cg04021497	0.0430726	Y	Hyper in Male	0.407448	N	Hyper in Male	0.60594	N	Hyper in Male	0.881361	N	Hyper in Female	0.876979	N	Hyper in Female
cg16374663	1.26193e-06	Y	Hyper in Female	0.0156922	Y	Hyper in Female	0.0981802	Y	Hyper in Female	0.0067557	Y	Hyper in Female	0.886506	N	Hyper in Male
cg03199192	0.000962647	Y	Hyper in Female	0.968906	N	Hyper in Male	0.0350751	Y	Hyper in Female	0.0757367	Y	Hyper in Female	0.895063	N	Hyper in Female
cg17873750	0.0332555	Y	Hyper in Female	0.317961	N	Hyper in Female	0.00427903	Y	Hyper in Female	0.0363447	Y	Hyper in Female	0.902524	N	Hyper in Female
cg01280098	5.54347e-08	Y	Hyper in Female	0.871011	N	Hyper in Male	0.858146	N	Hyper in Male	0.598425	N	Hyper in Female	0.905196	N	Hyper in Female
cg19646028	0.0141343	Y	Hyper in Male	0.627388	N	Hyper in Male	0.610132	N	Hyper in Female	0.207077	N	Hyper in Female	0.910089	N	Hyper in Female
cg27219841	0.00247497	Y	Hyper in Female	0.00687539	Y	Hyper in Female	0.0322847	Y	Hyper in Female	0.153164	Y	Hyper in Female	0.91254	N	Hyper in Female
cg01249054	0.0128861	Y	Hyper in Female	0.747256	N	Hyper in Female	0.268191	N	Hyper in Female	0.217477	N	Hyper in Female	0.91254	N	Hyper in Female
cg14140554	0.0162121	Y	Hyper in Female	0.629184	N	Hyper in Male	0.132729	Y	Hyper in Female	0.592936	N	Hyper in Male	0.91254	N	Hyper in Female
cg26833936	0.0422386	Y	Hyper in Female	0.0498105	Y	Hyper in Female	0.0178286	Y	Hyper in Female	0.62842	N	Hyper in Female	0.91254	N	Hyper in Female
cg20152891	0.0865414	Y	Hyper in Male	0.662516	N	Hyper in Male	0.309839	N	Hyper in Male	0.717972	N	Hyper in Male	0.91254	N	Hyper in Male
cg03321020	0.0646577	Y	Hyper in Male	0.949414	N	Hyper in Female	0.911221	N	Hyper in Female	0.836743	N	Hyper in Male	0.91254	N	Hyper in Male
cg09322513	0.0190178	Y	Hyper in Male	0.662516	N	Hyper in Female	0.0369292	Y	Hyper in Female	0.957872	N	Hyper in Male	0.91254	N	Hyper in Female
cg16187635	8.99577e-06	Y	Hyper in Female	0.545508	N	Hyper in Male	0.0852218	Y	Hyper in Female	0.957872	N	Hyper in Male	0.919653	N	Hyper in Female
cg26818573	0.092521	Y	Hyper in Male	0.865754	N	Hyper in Male	0.0111908	Y	Hyper in Male	0.218466	N	Hyper in Male	0.922466	N	Hyper in Male
cg18148255	0.0873541	Y	Hyper in Male	0.285745	N	Hyper in Male	0.906021	N	Hyper in Male	0.0120043	Y	Hyper in Male	0.92279	N	Hyper in Female
cg03434624	0.0103646	Y	Hyper in Male	0.70008	N	Hyper in Male	0.710283	N	Hyper in Female	0.358081	N	Hyper in Male	0.932819	N	Hyper in Female
cg00195796	0.0823734	Y	Hyper in Male	0.654176	N	Hyper in Male	0.132729	Y	Hyper in Male	0.687635	N	Hyper in Male	0.934898	N	Hyper in Male
cg03057072	0.0325198	Y	Hyper in Male	0.366242	N	Hyper in Female	0.0229058	Y	Hyper in Male	0.699537	N	Hyper in Female	0.954463	N	Hyper in Male
cg23283320	1.77881e-05	Y	Hyper in Female	0.15933	Y	Hyper in Female	0.110745	Y	Hyper in Female	0.829908	N	Hyper in Female	0.954463	N	Hyper in Female
cg17208060	0.000989581	Y	Hyper in Female	0.974886	N	Hyper in Female	0.010867	Y	Hyper in Female	0.987092	N	Hyper in Male	0.956522	N	Hyper in Female
cg09043941	0.00279111	Y	Hyper in Female	0.545508	N	Hyper in Female	0.0178286	Y	Hyper in Female	0.340162	N	Hyper in Female	0.95837	N	Hyper in Male
cg07841866	0.0487495	Y	Hyper in Male	0.721964	N	Hyper in Male	0.086241	Y	Hyper in Male	0.0534348	Y	Hyper in Male	0.960525	N	Hyper in Male
cg24533097	0.00375598	Y	Hyper in Male	0.941119	N	Hyper in Male	0.0734589	Y	Hyper in Female	0.218466	N	Hyper in Female	0.960525	N	Hyper in Male
cg24611315	0.0761154	Y	Hyper in Female	0.676752	N	Hyper in Female	0.485653	N	Hyper in Female	0.897823	N	Hyper in Male	0.960525	N	Hyper in Female
cg15542639	0.0381333	Y	Hyper in Female	0.551778	N	Hyper in Female	0.0393372	Y	Hyper in Female	0.980812	N	Hyper in Male	0.960525	N	Hyper in Female
cg10507304	0.0886075	Y	Hyper in Male	0.42114	N	Hyper in Male	0.345594	N	Hyper in Female	0.980812	N	Hyper in Male	0.960525	N	Hyper in Female
cg10749792	0.00119256	Y	Hyper in Female	0.69306	N	Hyper in Male	6.09668e-05	Y	Hyper in Female	0.307312	N	Hyper in Female	0.962614	N	Hyper in Female
cg04780481	0.0813103	Y	Hyper in Male	0.871011	N	Hyper in Male	0.407327	N	Hyper in Female	0.900568	N	Hyper in Male	0.989554	N	Hyper in Female
cg16890051	0.0719055	Y	Hyper in Male	0.19827	Y	Hyper in Female	0.0440224	Y	Hyper in Female	0.987092	N	Hyper in Female	0.989554	N	Hyper in Female
cg15705813	0.0692754	Y	Hyper in Male	0.662516	N	Hyper in Female	0.0296713	Y	Hyper in Male	0.139359	Y	Hyper in Male	0.997116	N	Hyper in Male
cg12717584	0.0204083	Y	Hyper in Female	0.084964	Y	Hyper in Male	0.60594	N	Hyper in Female	0.26078	N	Hyper in Male	0.997116	N	Hyper in Female
cg21911858	0.0769456	Y	Hyper in Male	0.654176	N	Hyper in Female	0.0193491	Y	Hyper in Female	0.413902	N	Hyper in Female	0.997116	N	Hyper in Female
cg09314434	0.0852352	Y	Hyper in Female	0.240369	N	Hyper in Female	0.37557	N	Hyper in Female	0.638406	N	Hyper in Female	0.997116	N	Hyper in Female
