# Supplementary material for: Sex-related DNA methylation is associated with inflammation and gene expression in the lungs of healthy individuals
Source: Sci Rep. 2024 Jun 20;14:14280. doi: 10.1038/s41598-024-65027-y (PMC11190195; doi:10.1038/s41598-024-65027-y)
Supplement: Supplementary file 6 — Supplementary Table 6. [file 41598_2024_65027_MOESM6_ESM.xlsx]

## Sheet: Supp Table 6
Supplementary Table 6. Replication of sex-related CpGs in other publications
Reference (PMID)	n, Females	n, Males	Mean Age	Sample type	Array platform	n, sex-related CpGs identified	n, sex-related CpGs matched to 522	%, concordance in direction
30976086	759	649	not provided	postmortem brain samples	Illumina HM450K	20450	80	0.98
30646953	13	13	53	myoblasts/myotubes	Illumina HM450K	1453*	28	1
25517766	34	53	57	pancreatic islets	Illumina HM450K	470	55	1
26113971	44	49	43.6	peripheral blood	Illumina HM450K	292	65	1
35568878	686	489	58.4	blood	Illumina EPIC	396	70	1
26553366	58	53	newborn	Cord blood	Illumina HM450K	3031	145	1
*1453 includes sex-related CpGs identified in both myoblast and myotubes
Illumina HM450K = Illumina HumanMethylation450 BeadChips
Illumina EPIC = Illumina Infinium MethylationEPIC BeadChip
